# Supplementary material for: Distributed Impact Wave Detection in Steel I-Beam with a Weak Fiber Bragg Gratings Array
Source: Sensors (Basel). 2023 Feb 15;23(4):2194. doi: 10.3390/s23042194 (PMC9964415; doi:10.3390/s23042194)
Supplement: Supplementary file 1 [file sensors-23-02194-s001.zip]

Archive with 1 entries (1 files):
- sensors-2147258-supplementary.mp4
